# Supplementary material for: Correction: The Later Stone Age Calvaria from Iwo Eleru, Nigeria: Morphology and Chronology
Source: PLoS One. 2013 Nov 7;8(11):10.1371/annotation/887b6c18-6c37-44d2-8a50-2760bc9ad5d6. doi: 10.1371/annotation/887b6c18-6c37-44d2-8a50-2760bc9ad5d6 (PMC3820804; doi:10.1371/annotation/887b6c18-6c37-44d2-8a50-2760bc9ad5d6)
Supplement: Supplementary file 1 [file pone.887b6c18-6c37-44d2-8a50-2760bc9ad5d6.s001.xls]

## Sheet: D2NoSolNoFit
	HE	HH	LPA	MEA	EAM	AND	AS	OCE	IN	AFR	IB	IE	KHO	NE	UC	EUP	EUR
HE	0	60.8934	63.2867	68.9716	92.3975	170.022	143.029	129.891	127.504	157.21	137.517	102.347	131.883	149.447	96.2845	127.274	131.04
HH	46.8115	0	27.7534	14.8813	55.9273	112.241	112.138	73.8536	108.092	105.768	101.335	127.21	93.5286	96.0459	62.4789	87.5068	78.8068
LPA	48.3139	19.3709	0	32.3898	27.3921	67.4682	66.741	43.9828	64.3766	59.5207	56.1844	116.189	39.3604	62.4993	29.27	41.0114	46.1273
MEA	55.9144	9.5059	25.2345	0	62.1409	104.854	103.156	78.5636	99.9268	104.335	98.8722	100.564	97.0558	87.3729	57.4129	83.8321	76.656
EAM	74.4624	44.6375	17.0308	51.9855	0	24.3501	25.3406	14.2626	29.7113	24.2038	19.7889	88.8682	18.7115	24.5418	15.8493	15.3498	20.7022
AND	151.985	102.103	59.2138	96.6504	17.382	0	8.0945	11.5957	17.7475	8.4698	6.119	143.624	18.6577	9.2268	26.8393	9.5055	9.9883
AS	126.731	102.157	58.6805	95.2033	18.4654	6.698	0	15.1216	7.4528	13.2363	4.0447	131.762	19.6568	5.5496	27.4438	8.7546	8.7733
OCE	114.173	65.9324	37.0686	71.8653	7.8467	9.801	13.2705	0	19.6253	10.7205	8.8634	130.529	14.5398	15.989	17.1478	6.5397	11.8744
IN	111.433	97.6625	55.7683	91.4773	21.8921	15.0964	5.5584	16.8225	0	16.4368	9.1369	128.186	23.6763	17.3125	24.303	10.1579	14.4922
AFR	139.907	95.9912	51.714	96.1422	17.2245	6.8803	11.5176	8.9574	13.843	0	8.9816	135.153	9.4794	14.0796	26.4385	4.9967	11.4433
IB	120.928	91.3743	48.1294	90.5562	12.6248	4.2234	2.4221	6.7651	6.5281	6.8977	0	132.342	15.8971	10.6251	16.8994	4.8742	9.6377
IE	73.8268	101.727	90.6042	78.1488	63.6406	119.639	108.627	107.274	104.574	111.647	108.557	0	132.205	126.49	102.116	119.711	133.382
KHO	116.366	84.7683	33.0365	89.588	12.3522	16.7659	17.8573	12.849	20.9535	8.1076	13.7034	109.17	0	18.5943	27.4817	7.0493	11.6302
NE	132.406	86.6461	54.3229	79.9833	17.3482	7.3983	4.0885	13.7216	14.4727	11.9458	8.2501	103.299	16.4919	0	30.9621	11.632	3.9195
UC	75.6207	48.3037	16.2982	45.0357	2.417	17.2248	17.9449	8.0621	14.302	16.8277	7.4053	73.6096	18.1065	20.8908	0	13.5437	25.7508
EUP	111.537	78.6094	34.0989	76.6508	8.6969	7.6607	7.105	4.8281	7.7389	3.3972	2.8374	96.9189	5.626	9.4478	4.497	0	7.8784
EUR	114.832	70.1711	38.6639	69.6468	13.4844	7.865	6.8726	9.599	11.5683	9.2146	7.0708	109.536	9.6875	1.9389	15.736	5.665	0
